# Supplementary material for: Mixed-method evaluation study of a targeted mass drug administration of long-acting anti-malarials among children aged 3 months to 15 years in the Bossangoa sub-prefecture, Ouham, Central African Republic, during the COVID-19 pandemic
Source: Malar J. 2024 May 15;23:146. doi: 10.1186/s12936-024-04968-1 (PMC11094902; doi:10.1186/s12936-024-04968-1)
Supplement: Supplementary file 1 — Additional file 1. [file 12936_2024_4968_MOESM1_ESM.xlsx]

## Sheet: survey
Questions for children aged between 3 months Question	Condition	Options
Household Information
How many people normally live in the household in total?
How many people =< 15 years live in the household?
Are there any children <15 years not in the house today but who were here since Independence day?		Yes
		No
How many bednets are there in the household?
Questions for children aged between 3 months and 15 years
Is this child still in the household?		Yes
		No
Why is the child not still in the household?	If child was not present	The child left
		The child died
What date did the child leave?	If child left
What date did the child die?	If child died
Age in years	If child present or died/left after independence day 2020
Did the child turn fifteen before the celebration of independence day?	If child was 15 years of age	Yes
		No
		Don't know
Sex:		Female
		Male
Bednet use
Did the child sleep under a bednet last night?	If child present	Yes
		No
		Don't know
		Decline to answer
Participation in the MDA
Has the child received medicine to prevent malaria in the last few months as part of the MDA programme run by MSF and the health district?		Yes
		No
		Don't know
		Decline to answer
Are there any MDA cards available for this child?	If child participated	Yes
		No
		Don't know
		Decline to answer
Does the child have an MDA card for the 1st round?	If any MDA cards were reported as available	Yes
		No
		Don't know
		Decline to answer
Does the child have an MDA card for the 2nd round?	If any MDA cards were reported as available	Yes
		No
		Don't know
		Decline to answer
Does the child have an MDA card for the 3rd round?	If any MDA cards were reported as available	Yes
		No
		Don't know
		Decline to answer
Why did the child not participate in the programme?	If child did not participate	I wasn't aware of the campaign
		The child did not feel sick, therefore we thought we did not need the medicines
		I though the child was not eligible
		The child had left the household/ died
		The child was too young
		The child/family were absent/ travelling (away for the night)
		We were not in the village
		The child didn't yet live in the village at the time
		We were too busy
		The child was sick
		The child refused to take the medicine
		The distributor refused/ decided not to give the medicines
		There were not enough medicines at the distribution centre
		The distribution centre was closed or the wait was too long
		I don't trust the organisers of the campaign or the ministry of health
		Others were sick after taking the medicines
		I was afraid of side effects
		The medicine made the child ill/ the child had side effects after another round of the MDA
		The medicines don't work
		Malaria is not a problem in this household
		Refuse to respond
		Other
		Don't Know/ don't remember
Why did the child not want to take them?	If 'The child refused to take the medicine' reported
Specify the other reason the child did not participate:	If 'Other' reason reported
Why did the distributor refused to give the child the medicines?	If 'The distributor refused/ decided not to give the medicines'	The child was too young/ old
		The child was sick
		The child was taking other medicines
		The child had an allergy
		Other
		Don't Know/ don't remember
Specify the other reason the distributor refused to give the child the medicines:	If 'Other' reason reported
Enter any other information about the reason for non-participation
How many rounds of the programme did you attend with this child?		1
		2
		3
		Don't know
Participation by round
Did the child receive any medicine in round 1?		No
		Yes, verbal
		Yes, card
		Don't know
		Decline to answer
Date of administration of the first dose for round 1:	If round 1 MDA card available
Are there side effects noted on the card for round 1?	If round 1 MDA card available	Yes
		No
Side effects noted on the card for round 1:	If round 1 MDA card available	Skin reaction
		Abdominal pain
		Nausea and/or vomiting
		Diarrhoea
		Dizziness
		Difficulty sleeping
		Drowsiness
		Heart palpitations
		Loss of appetite
		Headache
		Weakness
		Other
Other side effects noted on the card:	If 'Other'
Why did the child not participate in round 1?	If child did not participate in round 1	I wasn't aware of the campaign
		The child did not feel sick, therefore we thought we did not need the medicines
		I though the child was not eligible
		The child had left the household/ died
		The child was too young
		The child/family were absent/ travelling (away for the night)
		We were not in the village
		We were too busy
		The child was sick
		The child refused to take the medicine
		The distributor refused/ decided not to give the medicines
		There were not enough medicines at the distribution centre
		The distribution centre was closed or the wait was too long
		I don't trust the organisers of the campaign or the ministry of health
		Others were sick after taking the medicines
		I was afraid of side effects
		The medicines don't work
		Malaria is not a problem in this household
		Refuse to respond
		Other
		Don't know
Why did the child not want to take them?	If reason was 'The child refused to take the medicine'
Specify the other reason the child did not participate in round 1:	If reason was 'Other'
Why did the distributor refuse to give the medicine for the child or told you not to give it to the child?	If reason was 'The distributor refused/ decided not to give the medicines'	The child was too young/ old
		The child was sick
		The child was taking other medicines
		The child had an allergy
		Other
		Don't Know/ don't remember
Specify the other reason the distributor refused to give the child the medicine:	If reason was 'Other'
Enter any other information about the reason for non-participation
During which round did the medicine make the child sick/ did the child have side-effects?	Asked in round 2 and 3 questions if the reason for non participating was side effects
Enter any other information about the reason for non-participation
Adherene - aske for children that participated in round 3
For how many days did the child take the medicines the last time you were given medicines?		Day 1
		Day 1 + 2
		Day 1 + 2 + 3
		Other
		Don't Know/ don't remember
		Refuse to respond
If the card for round 3 is available, do the marks show that the child took the medicines on all three days?	If round 3 MDA card available	Day 1
		Day 1 + 2
		Day 1 + 2 + 3
Why did you not want to give them?	If reason reported was 'I didn't want to give them'
Why did the child not want to take them?	If reason reported was 'The child did not want to take them'
Specify what the health worker told you:	If reason reported was 'A health work told me not to give them'
Specifiy the other reason(s):	If reason reported was 'Other'
Each day, did the child take the number of pills assigned for that day?		Yes
		No
		Don't know
		Decline to answer
Why did the child not receive all the pills assigned for the day?	If the child did not take the number of pills assigned for that day	I forgot to give them
		I didn't think it was important
		I lost them
		I didn't want to give them
		The child did not want to take them
		I gave the medicines to someone else or I shared the medicines with someone else
		I sold the pills
		I kept to pills to use when the child is sick
		The infant did not tolerate the medicine
		A family member told me not to give them
		A health work told me not to give them
		Other
		Don't Know/ don't remember
		Refuse to respond
Why did you not want to give them?	If reason reported was 'I didn't want to give them'
Why did the child not want to take them?	If reason reported was 'The child did not want to take them'
Specify what the health worker told you:	If reason reported was 'A health work told me not to give them'
Specifiy the other reason(s):	If reason reported was 'Other'
Side effects round 3
Are there side effects noted on the card for round 3?	If round 3 MDA card available	Yes
		No
In the week after taking the medicines, did the child have any of the following problems?		Skin reaction
		Abdominal pain
		Nausea and/or vomiting
		Diarrhoea
		Dizziness
		Difficulty sleeping
		Drowsiness
		Heart palpitations
		Loss of appetite
		Headache
		Weakness
		The child had no problems
		The child had another problem
What other type of illness did the child have?	If 'The child had another problem'
How long after taking the medicine did the child feel unwell?		< 1 hour
		1-24 hours
		24 hours - 7 days
		Other
		Don't Know
Write how long after taking the medicine did the child feel ill:	If 'Other' length of time reported
How did you manage the illness/ side-effect?		I did nothing
		I gave the child some medicine
		I brought the child to a traditional practitioner
		I brought to child to see a health professional or health facility
		Other
		Don't know/ don't remember
		Declined to answer
Specify if other:	If 'Other' type of management reported
What were the main reason for not seeking medical care?	If care was not sought in a healthcare facility	Immediate death
		No money for care / consultation too expensive
		No money for transport
		Too sick for seeking care
		Bought medicines at the market/pharmacy
		Not sick enough for seeking care
		Health facility too far away
		Went to traditional healer
		Did not have time to go / too busy to go
		No one to care of other children while visiting health facility
		No confidence in health structure
		Quality of care at health facility not good
		No medicines at the health centre
		No trained staff at health facility
		Security problem/ concerns
		No permission from the family to go to health facility
		Care was refused at health centre
		Don't know/ don't remember
		Decline to answer
		Other reason
Specify the other reason reported:	If 'Other' reason for not seeking care in a healthcare facility reported
Where was care sought?	If care was sought in a healthcare facility	Health Post
		Health Centre
		Hospital
		Other
Specify the name and the location of the health structure:	If attended a healthcare facility
Specify the other place where care was sought:	If sought care reported as 'Other'
Did the child recover from the illness?		Recovered but died later from another illness/problem
		Recovered and is still alive
		Did not recover - still sick
		Did not recover - died
Recent illness
Has the child been ill in the last 4 weeks?		Yes
		No
		Don't know
What symptoms did the child have?	If the child has been ill in the last 4 weeks	Fever
		Diarrhoea
		Nausea
		Vomiting
		Cough
		Shortness of breath
		Skin rash
		Other
		Don't know/ don't remember
		Declined to answer
Specify the other symptom(s) reported:	If 'Other' symptoms reported
How did you manage the illness?		I did nothing
		I gave the child some medicine
		I brought the child to a traditional practitioner
		I brought to child to see a health professional or health facility
		Other
		Don't know/ don't remember
		Declined to answer
Specify how you managed the illness:	If 'Other' type of management reported
What were the main reason for not seeking medical care?	If care was not sought in a healthcare facility	Immediate death
		No money for care / consultation too expensive
		No money for transport
		Too sick for seeking care
		Bought medicines at the market/pharmacy
		Not sick enough for seeking care
		Health facility too far away
		Went to traditional healer
		Did not have time to go / too busy to go
		No one to care of other children while visiting health facility
		No confidence in health structure
		Quality of care at health facility not good
		No medicines at the health centre
		No trained staff at health facility
		Security problem/ concerns
		No permission from the family to go to health facility
		Care was refused at health centre
		Don't know/ don't remember
		Decline to answer
		Other reason
Can you explain why you do not have confidence in the health structure:	If 'No confidence in health structure' selected
Can you explain why think the quality is not good in the health structure:	If 'Quality of care at health facility not good' selected
Specify the other reason reported:	If 'Other reason' selected
Where was medical care sought?	If care was sought in a healthcare facility	Health Post
		Health Centre
		Hospital
		Other
Specify the name and the location of the health structure:	If attended a healthcare facility
Specify the other place where care was sought:	If sought care reported as 'Other'
Was the child tested for malaria? What was the result?	If attended a healthcare facility	Child was tested; result was negative
		Child was tested; result was positive
		Child was not tested
		Do not know if child tested/ don't remember
Did the child take anti-malarial medication to treat malaria?	If 'Child was tested; result was positive'
Where did you get the antimalarials?	If the child did take anti-malarial medication to treat malaria	Health post/ health centre / hospital
		Market
		Pharmacy
		Traditional practitioner
		Refuse to respond
		Other
		Don't know
Specifiy
Why did the child not take antimalarials to treat the malaria infection?	If the child did not take anti-malarial medication to treat malaria	The medicine was too expensive
		The medicine was out of stock at the health centre
		The health worker did not tell me to take them
		Refuse to respond
		Other
		Don't know
Specify the other reason reported:	If 'Other' selected
Did the child recover from the illness?
Has the child had malaria in the last 4 weeks?	If previous question on malaria diagnosis was negative	Yes
		No
		Don't know
		Decline to answer
Who diagnosed malaria?	If the child did have malaria in the last 4 weeks	Health post/centre/ Hospital
		I/someone in the family
		A traditional practitioner
		Refuse to respond
		Other
		Don't know
Did they do a test to diagnose malaria?	If diagnosed by 'Health post/centre/ Hospital'	Yes
		No
		Don't know
		Decline to answer
Specifiy	If diagnosed by 'Other'
Understanding of and satisfaction with the MDA - asked if there was an eligible child in the household
Can you tell us what you understood was the reason to give the medicine?
Were you satisfied with the programme?		Yes
		No
		Don't know
		Decline to answer
Can you tell us why you were satisfied and/or why you were not satisfied?
How do you think the programme could be improved?
Do you think you were given enough information?		Acceptable
		Not enough
		Too much
		Don't know
		No response
If next year the drugs were given again, would you give them to your children?		Yes
		No
		Undecided
		No response
If yes, why?	If 'Yes' selected	The medicines are beneficial to prevent malaria
		Malaria is a problem for the children in this household/village
		Other
		Don't know
		No response
If no, why?	If 'No' selected	Too many other problems, not important
		The child was sick after taking the medicines
		A child died after taking the medicines
		The children did not want to take the medicines
		I don't like giving medicines to the children unless they are sick
		The medicines are dangerous for the children
		The medicines are not beneficial to prevent malaria
		I don't trust the organisers of the campaign or the ministry of health
		Malaria is not a problem in this household
		Other
		Don't know
		No answer
Why are you unsure?	If 'Undecided' selected'
Mortality
What was the main cause of death?		Violence
		Trauma/accident
		During pregnancy
		During birth
		Post-partum (0-42 days after delivery)
		Diarrhoea
		Respiratory infection
		Malaria/Fever
		Measles
		Don’t know
		Decline to answer
		Other
Specify other cause of death	If 'Other' selected
Enter any other information about the death (optional)
Where did the child die?		Home
		Health Post
		Health Centre
		Hospital
		Don't Know
		Other
		Decline to answer
Specify the name and the location of the health structure:	If place of death reported as 'Health Post', 'Health Centre' or 'Hospital'
Specify the other place of death:	If place of death reported as 'Other'
Was medical care sought for the child in the 2 weeks before dying?		Yes
		No
		Don't know
		decline
Where was medical care sought?	If care was sought for the child in the 2 weeks before dying	Health Post
		Health Centre
		Hospital
		Other
Specify the name and the location of the health structure:	If place of seeking care reported as 'Health Post', 'Health Centre' or 'Hospital'
Specify the other place where care was sought:	If place of seeking care reported as 'Otherl'
What were the main reasons care was not sought?	If care was not sought for the child in the 2 weeks before dying	Immediate death
		No money for care / consultation too expensive
		No money for transport
		Too sick for seeking care
		Bought medicines at the market/pharmacy
		Not sick enough for seeking care
		Health facility too far away
		Went to traditional healer
		Did not have time to go / too busy to go
		No one to care of other children while visiting health facility
		No confidence in health structure
		Quality of care at health facility not good
		No medicines at the health centre
		No trained staff at health facility
		Security problem/ concerns
		No permission from the family to go to health facility
		Care was refused at health centre
		Don't know/ don't remember
		Decline to answer
		Other reason
Can you explain why you do not have confidence in the health structure:	If 'No confidence in health structure' selected
Can you explain why think the quality is not good in the health structure:	If 'Quality of care at health facility not good' selected
Specify other reason medical care was not sought:	If 'Other reason' selected
Additional comments
Do you have any other comments you want to share?
